# Supplementary material for: First 2-year experience of nationwide newborn screening for severe forms of T and B cell immunodeficiency: 2.3 million newborns analyzed using TREC and KREC in Russia
Source: Front Immunol. 2026 Feb 6;17:1742811. doi: 10.3389/fimmu.2026.1742811 (PMC12920452; doi:10.3389/fimmu.2026.1742811)
Supplement: Supplementary Table 1 — SCID patients diagnosed via NBS. [file Table1.xlsx]

## Sheet: Table S1
Table S1. SCID patients diagnosed via NBS.
ID	Gender	TREC	KREC	CD3+, cells/µl	CD3+CD4+, cells/µl	CD3+CD4+ CD45RA+ CD197+ (% of CD3+CD4+)	CD3+CD8+, cells/µl	CD3+CD8+ CD45RA+ CD197+ (% of CD3+CD8+)	CD19+, cells/µl	CD19+ (% of Lym)	Gene	RefSeq transcript variant	cDNA variant	Protein variant	Novel/described	Genotype
T−B− SCID
16156722	f	0	0	70	62	90.4	4	91.7	35	25.3	undet.
14944246	f	0	0								RAG1	NM_000448.3	c.[256_257del];[2164G>A]	p.[(Lys86ValfsTer33)];[(Glu722Lys)]	d/d	compound heterozygous
14998065	f	0	0								RAG2	NM_000536.4	c.[685C>T];[685C>T]	p.[(Arg229Trp)];[(Arg229Trp)]	d	homozygous
11224844	f										RAG2	NM_000536.4	c.[685C>T];[685C>T]	p.[(Arg229Trp)];[(Arg229Trp)]	d	homozygous
15396020	f	0	0	7					0	0	DCLRE1C	NM_001033855.3	c.[538-3T>G];[538-3T>G]	p.(?)	n	homozygous
17543804	f	0	0	17	14	0	0				ADA	NM_000022.4	c.[44A>T];[44A>T]	p.[(His15Leu)];[(His15Leu)]	d	homozygous
18024678	m	0	0	9	5	0.5	4	12.1	2	4.1	ADA	NM_000022.4	c.[556G>A];[704G>A]	p.[(Glu186Lys)];[(Arg235Gln)]	d/d	compound heterozygous
18472752	m	0	0	2					0	0	DCLRE1C	NM_001033855.3	ex1-3del/ex1-3del	p.(?)	d	homozygous
18903195	m	0	0	0	0	0	0	0	0	0	RAG1	NM_000448.3	c.[1681C>T];[2146C>T]	p.[(Arg561Cys)];[(Arg716Trp)]	d/d	compound heterozygous
20080624	f	215	0	250	147	35.2	83	45.5	6	2.1	ADA	NM_000022.4	c.[792G>A];[845G>A]	p.[(Trp264*)];[(Arg282Gln)]	d/d	compound heterozygous
20267810	m	0	0	0	0	0	0	0	0	0	DCLRE1C	NM_001033855.3	c.[178T>G];[ex1-3del]	p.[(Tyr60Asp)];[?]	n/d	compound heterozygous
20799106	m	0	0	18	0	0	0	0	6	6.5	ADA	NM_000022.4	c.[631C>G];[859_877dup]	p.[(Arg211Gly)];[(Asn293ThrfsTer3)]	n/n	compound heterozygous
21467042	m	0	0								RAG1	NM_000448.3	c.[256_257delAA];[1767C>G]	p.[(Lys86ValfsTer33)];[(Tyr589*)]	d/d	compound heterozygous
22411273	f	0	0	19	7	0	5	0	0	0	DCLRE1C	NM_001033855.3	ex1-3del/ex1-3del	p.(?)	d	homozygous
22803115	f	0	0	104	98	0	5	0	0	0	RAG2	NM_000536.4	c.[685C>T];[685C>T]	p.[(Arg229Trp)];[(Arg229Trp)]	d	homozygous
23676619	f	0	0								RAG1	NM_000448.3	c.[256_257delAA];[256_257delAA]	p.[(Lys86ValfsTer33)];[(Lys86ValfsTer33)]	d	homozygous
T−B+ SCID
14972256	m	0	5953								JAK3	NM_000215.4	c.[1951C>T];[2125T>A]	p.[(Arg651Trp)];[(Trp709Arg)]	d/d	compound heterozygous
15577641	m	0	7856	98	63	4.3	30	0.5	929	55.2	IL2RG	NM_000206.3	c.[677G>A];[0]	p.(Arg226His)	d	hemizygous
15928160	m	0	32419								IL2RG	NM_000206.3	c.[314A>G];[0]	p.(Tyr105Cys)	d	hemizygous
16080560	m	0	2036	53	37	3.9	13	8.7	285	36.6	undet.
16298651	m	0	5430	16	12	76.5	2		228	40.8	AK2	NM_001625.4	c.[530A>G];[530A>G]	p.[(Asp177Gly)];[(Asp177Gly)]	n	homozygous
16318830	f	0	7236	0	0	0	0	0	300	95.7	JAK3	NM_000215.4	c.[308G>A];[308G>A]	p.[(Arg103His)];[(Arg103His)]	d	homozygous
17188814	m	0	6687	10520	621	0	5744	0	829	6.8	IL2RG	NM_000206.3	c.[846G>A];[0]	p.(Trp282*)	n	hemizygous
17362894	m	0	2396	0	0	0	0	0	330	100	IL2RG	NM_000206.3	c.[668T>A];[0]	p.(Val223Asp)	n	hemizygous
17475488	m	10	769	49	22	57	22	61.3	36	21.6	undet.
17749985	f	0	11863								JAK3	NM_000215.4	c.[37C>T];[37C>T]	p.[(Gln13*)];[(Gln13*)]	n	homozygous
17765077	m	0	2220	7					2212	99.7	IL2RG	NM_000206.3	ex1-7del/0	p.(?)	n	hemizygous
17964098	m	0	5853	4					1176	55.2	undet.
18383249	m	0	2068						509	100	IL2RG	NM_000206.3	c.[865C>T];[0]	p.(Arg289*)	d	hemizygous
18372380	m	0	9762	175	169	4.5	6	14	347	65.1	JAK3	NM_000215.4	c.[835A>T];[835A>T]	p.[(Ile279Phe)];[(Ile279Phe)]	n	homozygous
20995003	m	0	7356	0	0	0	0	0	757	97	IL2RG	NM_000206.3	c.[695G>A];[0]	p.(Gly232Glu)	d	hemizygous
21138430	f	0	2701	237	208	0	8	0	743	42.7	undet.
21604492	m	0	1697	16	2	0	0	0	294	92.8	IL2RG	NM_000206.3	c.[718T>C];[0]	p.(Trp240Arg)	d	hemizygous
22021755	f	0	4036	8					747	64	CD3E	NM_000733.4	c.[44T>A];[44T>A]	p.[(Leu15*)];[(Leu15*)]	n	homozygous
22425454	m	0	4119	0	0	0	0	0	887	100	IL2RG	NM_000206.3	c.[846G>A];[0]	p.(Trp282*)	n	hemizygous
23437623	m	0	5028	304	56	0	242	0	840	72.8	IL2RG	NM_000206.3	c.[816_819delGATT];[0]	p.(Ile273SerfsTer20)	d	hemizygous
23486133	m	0	3496	126	116	4.5	5	0	751	51.1	JAK3	NM_000215.4	c.[499G>A];[1207C>T]	p.[(Val167Met)];[(Arg403Cys)]	n/d	compound heterozygous
Note: undet. – undetermined genetic defect after WES, d – described variant, n – novel variant.

## Sheet: Table S2
Table S2. Agammaglobulinemia patients diagnosed via NBS.
ID	Gender	TREC	KREC	CD3+, cells/µl	CD3+CD4+, cells/µl	CD3+CD4+ CD45RA+ CD197+ (% of CD3+CD4+)	CD3+CD8+, cells/µl	CD3+CD8+ CD45RA+ CD197+ (% of CD3+CD8+)	CD19+, cells/µl	CD19+ (% of Lym)	Gene	RefSeq transcript variant	cDNA variant	Protein variant	Novel/described	Genotype
15000248	m	3567	19								BTK	NM_000061.3	c.[1834C>T];[0]	p.(Gln612*)	d	hemizygous
15275899	m	5316	0	5538	3019	64.94	2332	87.2	0	0	BTK	NM_000061.3	c.[1876dup];[0]	p.(Val626GlyfsTer11)	n	hemizygous
15827005	m	9156	120								BTK	NM_000061.3	ex6-7dup/0	p.(?)	d	hemizygous
16105188	m	1999	0	4107	3376	82.7	632	77.7	0	0	BTK	NM_000061.3	c.[975-1G>A];[0]	p.(?)	d	hemizygous
16118546	m	2590	14	3771	2304	87.1	1218	91.9	0	0	BTK	NM_000061.3	c.[310-8C>A];[0]	p.(?)	n	hemizygous
16360761	m	2518	0								BTK	NM_000061.3	c.[392-2A>G];[0]	p.(?)	d	hemizygous
17452700	m	3091	0	5249	3548	78.5	1601	93.5	0	0	BTK	NM_000061.3	c.[1743G>A];[0]	p.(Trp581*)	d	hemizygous
17643450	m	2704	141								BTK	NM_000061.3	c.[1922G>A];[0]	p.(Arg641His)	d	hemizygous
19787268	m	2093	163	4306	3053	83.4	1141	93.1	11	0.2	BTK	NM_000061.3	c.[1751-2A>G];[0]	p.(?)	d	hemizygous
21015045	m	6059	0	5121	3446	77.8	1557	84.9	0	0	BTK	NM_000061.3	c.[1574G>C];[0]	p.(Arg525Pro)	d	hemizygous
21677373	m	4130	0	6768	5813	59.2	826	72.3	0	0	BTK	NM_000061.3	c.[1526T>A];[0]	p.(Met509Lys)	d	hemizygous
22005991	m	6685	0	4619	3187	86.7	1330	88.5	5	0.1	BTK	NM_000061.3	ex6-7dup/0	p.(?)	d	hemizygous
22569448	m	5184	0	4145	2819	89.2	1053	85.1	29	0.6	BTK	NM_000061.3	c.[83G>C];[0]	p.(Arg28Pro)	d	hemizygous
22912718	m	2010	0	3851	2980	90	770	66.9	4	0.1	BTK	NM_000061.3	c.[222del];[0]	p.(Pro75GlnfsTer46)	n	hemizygous
23044869	m	3820	0	5967	4189	93.7	1605	90.6	0	0	BTK	NM_000061.3	c.[1103-1G>C];[0]	p.(?)	d	hemizygous
22327871	m	4424	267	4747	3859	88.5	774	88	46	0.9	BTK	NM_000061.3	c.[240G>A];[0]	p.(Pro80=)	d	hemizygous
18446128	f	2793	0	3800	2356	49.6	1262	71.2	83	1.6	TCF3	NM_001136139.4	c.[1663G>A];[=]	p.(Glu555Lys)	d	heterozygous
18050530	m	762	99								TCF3	NM_001136139.4	c.[1014+4_1014+10del];[1014+4_1014+10del]	p.(?)	n	homozygous
14328367	f	1991	0								IGLL1	NM_020070.4	c.[64C>T];[64C>T]	p.[(Gln22Ter)];[(Gln22Ter)]	d/d	homozygous
14360541	m	1329	0								IGLL1	NM_020070.4	c.[425C>T];[425C>T]	p.[(Pro142Leu)];[(Pro142Leu)]	d/d	homozygous
14766787	f	4546	97	4953	3740	70.6	911	50.8	63	1.1	IGLL1	NM_020070.4	c.[64C>T];[425C>T]	p.[(Gln22Ter)];[(Pro142Leu)]	d/d	compound heterozygous
15398246	m	5299	0	2822	2162	94.6	562	83.9	22	0.7	IGLL1	NM_020070.4	c.[258del];[425C>T]	p.[(Gln88AsnfsTer7)];[(Pro142Leu)]	d/d	compound heterozygous
15427427	f	4882	15								IGLL1	NM_020070.4	c.[425C>T];[425C>T]	p.[(Pro142Leu)];[(Pro142Leu)]	d/d	homozygous
15790521	f	2840	0	4688	3647	87.3	886	89.8	37	0.7	IGLL1	NM_020070.4	c.[425C>T];[425C>T]	p.[(Pro142Leu)];[(Pro142Leu)]	d/d	homozygous
15913555	m	2639	40	3010	2014	81.8	834	46.4	88	2.5	IGLL1	NM_020070.4	c.[425C>T];[425C>T]	p.[(Pro142Leu)];[(Pro142Leu)]	d/d	homozygous
16230989	m	4982	9	4361	2831	90.2	1400	95.1	14	0.3	IGLL1	NM_020070.4	c.[258del];[425C>T]	p.[(Gln88AsnfsTer7)];[(Pro142Leu)]	d/d	compound heterozygous
16298590	m	3802	0	4717	3203	88.4	1231	92.2	21	0.4	IGLL1	NM_020070.4	c.[425C>T];[425C>T]	p.[(Pro142Leu)];[(Pro142Leu)]	d/d	homozygous
16689381	m	3410	0	6475	4785	92.9	1483	92.7	44	0.6	IGLL1	NM_020070.4	c.[425C>T];[425C>T]	p.[(Pro142Leu)];[(Pro142Leu)]	d/d	homozygous
16995055	f	4729	67	1854	1407	91.8	402	95.2	19	1	IGLL1	NM_020070.4	c.[258del];[425C>T]	p.[(Gln88AsnfsTer7)];[(Pro142Leu)]	d/d	compound heterozygous
17111584	f	9370	0	5391	4323	89.9	857	95.7	25	0.4	IGLL1	NM_020070.4	c.[425C>T];[425C>T]	p.[(Pro142Leu)];[(Pro142Leu)]	d/d	homozygous
17403313	f	6512	167	4750	3325	71.4	1278	82.1	44	0.8	IGLL1	NM_020070.4	c.[258del];[425C>T]	p.[(Gln88AsnfsTer7)];[(Pro142Leu)]	d/d	compound heterozygous
17391559	m	3916	0	5574	3517	50	1901	76.1	26	0.4	IGLL1	NM_020070.4	c.[258del];[556T>C;565C>T]	p.[(Gln88AsnfsTer7)];[(Trp186Arg;Arg189Cys)]	d/n	compound heterozygous
17504126	f	4785	0	4214	2925	93.2	1172	92.8	14	0.3	IGLL1	NM_020070.4	c.[415G>A;421delT];[415G>A;421delT]	p.[(Asp139Asn;Tyr141IlefsTer5)];[(Asp139Asn;Tyr141IlefsTer5)]	n/n	homozygous
17821704	m	1752	0	4038	2592	71.2	1324	89.1	14	0.3	IGLL1	NM_020070.4	c.[425C>T];[425C>T]	p.[(Pro142Leu)];[(Pro142Leu)]	d/d	homozygous
18185744	m	8603	64								IGLL1	NM_020070.4	c.[425C>T];[536T>G]	p.[(Pro142Leu)];[(Leu179Arg)]	d/n	compound heterozygous
18313406	m	4689	0	3951	3114	82.1	695	83.8	55	1.3	IGLL1	NM_020070.4	c.[425C>T];[425C>T]	p.[(Pro142Leu)];[(Pro142Leu)]	d/d	homozygous
18919189	f	5039	36	6645	5349	91.5	990	93.8	31	0.4	IGLL1	NM_020070.4	c.[425C>T];[425C>T]	p.[(Pro142Leu)];[(Pro142Leu)]	d/d	homozygous
19264820	m	2535	0								IGLL1	NM_020070.4	c.[425C>T];[425C>T]	p.[(Pro142Leu)];[(Pro142Leu)]	d/d	homozygous
19241104	m	4357	0	4547	2910	88.8	1191	87.6	16	0.3	IGLL1	NM_020070.4	c.[258del];[425C>T]	p.[(Gln88AsnfsTer7)];[(Pro142Leu)]	d/d	compound heterozygous
19428475	m	4956	0	4365	3313	59.8	904	79.1	17	0.3	IGLL1	NM_020070.4	c.[425C>T];[ex1-2del]	p.[(Pro142Leu)];[(?)]	d/n	compound heterozygous
19893082	f	5288	16	4579	3393	76.6	843	77.3	10	0.2	IGLL1	NM_020070.4	c.[ex1-2del];[ex1-2del]	p.[(?)];[(?)]	n/n	homozygous
19908588	m	4839	0	2606	3198	90.8	339	91.4	20	0.5	IGLL1	NM_020070.4	c.[425C>T];[425C>T]	p.[(Pro142Leu)];[(Pro142Leu)]	d/d	homozygous
19996042	f	1993	49	4029	2941	81	979	92.8	10	0.2	IGLL1	NM_020070.4	c.[425C>T];[425C>T]	p.[(Pro142Leu)];[(Pro142Leu)]	d/d	homozygous
21261312	f	2576	0	4174	2985	80.7	1069	83.3	14	0.3	IGLL1	NM_020070.4	c.[415G>A;421delT];[ex1-2del]	p.[(Asp139Asn;Tyr141IlefsTer5)];[(?)]	n/n	compound heterozygous
21482465	f	4371	55	5282	4030	89.8	1025	90.6	11	0.2	IGLL1	NM_020070.4	c.[258del];[425C>T]	p.[(Gln88AsnfsTer7)];[(Pro142Leu)]	d/d	compound heterozygous
22063045	m	2385	121	4874	3558	86.7	11069	49.1	16	0.3	IGLL1	NM_020070.4	c.[425C>T];[425C>T]	p.[(Pro142Leu)];[(Pro142Leu)]	d/d	homozygous
22224231	m	2660	44								IGLL1	NM_020070.4	c.[425C>T];[556T>C;565C>T]	p.[(Pro142Leu)];[(Trp186Arg;Arg189Cys)]	d/n	compound heterozygous
22695253	m	2764	0	2858	2247	89.5	483	80.7	0	0	IGLL1	NM_020070.4	c.[ex1-2del];[ex1-2del]	p.[(?)];[(?)]	n/n	homozygous
129732024	m			3471	1964	73.2	1340	88.6	27	0.1	IGLL1	NM_020070.4	c.[425C>T];[ex1-2del]	p.[(Pro142Leu)];[(?)]	d/n	compound heterozygous
Note: undet. – undetermined genetic defect after WES, d – described variant, n – novel variant.

## Sheet: Table S3
Table S3. Combined immunodeficiency patients diagnosed via NBS.
ID	Gender	TREC	KREC	CD3+, cells/µl	CD3+CD4+, cells/µl	CD3+CD4+ CD45RA+ CD197+ (% of CD3+CD4+)	CD3+CD8+, cells/µl	CD3+CD8+ CD45RA+ CD197+ (% of CD3+CD8+)	CD19+, cells/µl	CD19+ (% of Lym)	Gene	RefSeq transcript variant	cDNA variant	Protein variant	Novel/described	Genotype
15544575	f	25	7089	1505	1096	48	384	87.6	557	16.6	FOXI3	NM_001135649.3	c.[54_66del];[=]	p.(Ala21ProfsTer116)	n	heterozygous
16282209	m	94	3528	593	238	48.4	294	78.3	489	36.9	undet.
17100496	m	1565	50	2391	1612	55.6	739	86.8	95	3.1	RAG1	NM_000448.3	c.[1229C>T];[2299C>T]	p.[(Arg410Gln)];[(Pro767Ser)]	d/n	compound heterozygous
17153591	m	110	1206								undet.
17295444	f	0	25460	876	673	45.2	188	88	2434	60	undet.
18866858	f	159	1705	917	571	44.6	271	53.7	554	33.5	IKBKG	NM_001099857.3	c.[671+2T>G(/=)];[=]	p.(?)	d	heterozygous
19407395	m	66	15872	1178	857	910	260	83.5	1533	48.3	DDX11	NM_030653.4	c.[639-1G>C];[1060G>A]	p.[(?)];[(Gly354Arg)]	d/n	compound heterozygous
20060305	m	77	13808	794	610	69	175	93.1	1150	50.7	undet.
21889950	f	46	10955	1273	308	18.1	922	34.9	669	30.1	undet.
22062697	m	30	1945	474	219	64.3	245	96	299	27.1	undet.
22218261	m	42	8244	5796	1072	52.2	4521	10.6	1505	17.6	undet.
22222282	m	136	2162	249	175	59.7	55	32	988	67.1	undet.
15859600	f	49	8371	690	420	41.5	226	59.1	1057	49.3	FOXI3	NM_001135649.3	c.[331C>T];[=]	p.(Gln111*)	n	heterozygous
Note: undet. – undetermined genetic defect after WES, d – described variant, n – novel variant.

## Sheet: Table S4
Table S4. Syndromic PID patients diagnosed via NBS.
ID	Gender	TREC	KREC	CD3+, cells/µl	CD3+CD4+, cells/µl	CD3+CD4+ CD45RA+ CD197+ (% of CD3+CD4+)	CD3+CD8+, cells/µl	CD3+CD8+ CD45RA+ CD197+ (% of CD3+CD8+)	CD19+, cells/µl	CD19+ (% of Lym)	Gene/Defect	RefSeq transcript variant	cDNA variant	Protein variant	Novel/described	Genotype
14511110	m	0	1670								22q11.2del				d	heterozygous
14785238	f	76	5252								22q11.2del				d	heterozygous
14811067	f	0	2007								22q11.2del				d	heterozygous
15278784	f	271	2152	1224	1019	59.43	180	88.21	402	17.6	22q11.2del				d	heterozygous
15315809	m	23	9486								22q11.2del				d	heterozygous
15349309	f	17	8546	1339	1158	74.7	142	74.8	760	27.8	22q11.2del				d	heterozygous
15500830	m	252	8441	1349	1009	72.6	275	77.2	1113	34.8	22q11.2del				d	heterozygous
15521095	f	37	22607	1289	1011	70.9	251	80.7	2036	40.9	22q11.2del				d	heterozygous
15532145	m	5	1849	2305	1514	58.8	664	86.3	1468	31.4	22q11.2del				d	heterozygous
15639509	f	242	5909								22q11.2del				d	heterozygous
15983527	m	209	6580	596	458	74	113	73.8	1394	55.4	22q11.2del				d	heterozygous
16124769	m	97	2586	1855	1525	76.2	252	84.8	647	15.9	22q11.2del				d	heterozygous
16648487	m	702	2291								22q11.2del				d	heterozygous
16661998	f	23	7158	860	649	87.5	182	90.8	999	46.7	22q11.2del				d	heterozygous
16670266	m	51	4690	2067	1350	85.6	682	96.4	1333	31.6	22q11.2del				d	heterozygous
17088053	m	29	8090	968	669	56.8	282	80.8	853	40.8	22q11.2del				d	heterozygous
17257626	f	0	8535	935	724	29.3	201	80.8	478	16.2	22q11.2del				d	heterozygous
17506922	f	121	4789	880	614	72.1	249	89	612	22.8	22q11.2del				d	heterozygous
17614474	m	26	8150	1305	812	72.8	455	93.9	1286	34.6	22q11.2del				d	heterozygous
17635035	m	0	7441	455	285	64	160	96.3	960	48.1	22q11.2del				d	heterozygous
17677998	m	34	19897								22q11.2del				d	heterozygous
17818636	f	109	2160	1831	1408	56.9	388	84.9	935	23.2	22q11.2del				d	heterozygous
17897334	m	134	4266								22q11.2del				d	heterozygous
18216998	f	210	2617	1375	780	53.3	568	82.6	155	7.1	22q11.2del				d	heterozygous
18394023	m	0	2573	1194	908	57.9	226	88.7	765	20.5	22q11.2del				d	heterozygous
16108783	m	299	8647	1305	982	58.6	251	66.1	1129	37.9	22q11.2del				d	heterozygous
18902815	m	77	1518	2162	1241	70.8	847	87.3	669	44.6	22q11.2del				d	heterozygous
18967043	f	104	5642	817	521	77.3	277	97.6	359	24.4	22q11.2del				d	heterozygous
19072586	f	0	1913	712	553	66.5	142	91.3	269	10	22q11.2del				d	heterozygous
19133386	m	142	9150	2298	910	72	1218	594	1334	30.3	22q11.2del				d	heterozygous
19137513	f	155	17527								22q11.2del				d	heterozygous
19279169	m	83	2431								22q11.2del				d	heterozygous
19348391	m	31	2537	1068	617	63.6	428	93.7	234	12.7	22q11.2del				d	heterozygous
19529189	f	18	25894	1038	802	67.6	175	63.2	1525	46.9	22q11.2del				d	heterozygous
20127237	m	26	6115	1135	813	62	285	92.4	746	28.2	22q11.2del				d	heterozygous
20939373	m	0	2061	775	558	70.3	116	77.3	939	46.5	22q11.2del				d	heterozygous
21370939	f	0	8408	1022	670	77.8	308	96.9	1252	42.9	22q11.2del				d	heterozygous
21994920	f			1615	1311	74.8	231	54.6	1155	34.9	22q11.2del				d	heterozygous
22095565	m	26	7660	510	329	51.4	173	85.5	480	34.4	22q11.2del				d	heterozygous
23008700	f	0	6800	774	638	57.2	126	84.8	873	33.7	22q11.2del				d	heterozygous
23200821	m	0	3811	0	0	0	0	0	113	5.5	22q11.2del				d	heterozygous
23309098	f	43	1400	1097	822	69.7	226	75.6	499	18.2	22q11.2del				d	heterozygous
14073427	m	0	6453								TBX1	NM_080647.1	c.[1151del];[=]	p.(Pro384ArgfsTer76)	n	heterozygous
16512221	f	151	3691	1548	560	70.4	934	37.4	515	20.6	TBX1	NM_080647.1	c.[1229dup];[=]	p.(Leu420AlafsTer206)	n	heterozygous
16705364	m	0	7225	168	159	8.6	3		698	47.8	TBX1	NM_080647.1	c.[1009G>A];[=]	p.(Asp337Asn)	n	heterozygous
13874155	f	0	0								NBN	NM_002485.5	c.[657_661del];[657_661del]	p.(Lys219AsnfsTer16)	d	homozygous
15075055	f	128	420								NBN	NM_002485.5	c.[657_661del];[657_661del]	p.(Lys219AsnfsTer16)	d	homozygous
15492869	m	81	257	839	451	47.2	331	94.6	67	3.9	NBN	NM_002485.5	c.[657_661del];[657_661del]	p.(Lys219AsnfsTer16)	d	homozygous
15711915	m	365	166	1582	1202	34.4	331	78.1	17	0.7	NBN	NM_002485.5	c.[657_661del];[657_661del]	p.(Lys219AsnfsTer16)	d	homozygous
16536487	m	140	0	1662	1200	86.2	406	95.5	26	0.8	NBN	NM_002485.5	c.[657_661del];[657_661del]	p.(Lys219AsnfsTer16)	d	homozygous
19155678	m	393	0	714	477	59	184	93	20	1.1	NBN	NM_002485.5	c.[657_661del];[657_661del]	p.(Lys219AsnfsTer16)	d	homozygous
19395616	m	90	99	1158	695	38.2	422	92.8	12	0.6	NBN	NM_002485.5	c.[657_661del];[657_661del]	p.(Lys219AsnfsTer16)	d	homozygous
19605128	f	192	0	1166	918	53.1	216	81.4	29	1.4	NBN	NM_002485.5	c.[657_661del];[657_661del]	p.(Lys219AsnfsTer16)	d	homozygous
21027000	f	0	144	827	478	51.2	299	86.4	20	0.9	NBN	NM_002485.5	c.[657_661del];[657_661del]	p.(Lys219AsnfsTer16)	d	homozygous
21512292	m	0	0	868	705	37.7	143	84.3	38	1.9	NBN	NM_002485.5	c.[657_661del];[657_661del]	p.(Lys219AsnfsTer16)	d	homozygous
22912664	f	49	495	1013	727	96.8	231	99.2	73	2.7	NBN	NM_002485.5	c.[657_661del];[657_661del]	p.(Lys219AsnfsTer16)	d	homozygous
16369238	m	19	2607	1141	843	82.9	273	94.5	375	23.6	FOXN1	NM_003593.3	c.[1327C>T];[=]	p.(Leu443Phe)	n	heterozygous
18072020	m	103	3240	1439	856	55.3	509	80.8	587	22.7	FOXN1	NM_003593.3	c.[1318C>T];[=]	p.(Gln440*)	n	heterozygous
18863208	m	50	12759	783	489	64.9	255	83.6	848	33.8	FOXN1	NM_003593.3	c.[340C>T];[=]	p.(Arg114*)	n	heterozygous
19998633	m	0	6012	620	414	54	180	88	673	36.8	FOXN1	NM_003593.3	c.[791G>A];[=]	p.(Gly264Glu)	n	heterozygous
21607721	m	0	3853	498	355	41.7	132	86.2	573	33.5	FOXN1	NM_003593.3	c.[1184del];[=]	p.(Pro395HisfsTer155)	n	heterozygous
21882630	f	44	4598	1345	1102	64	209	64.6	886	22.4	FOXN1	NM_003593.3	c.[953C>T];[=]	p.(Ser318Phe)	n	heterozygous
22569943	f	30	7486	768	528	58.6	207	88.4	1077	35.2	FOXN1	NM_003593.3	c.[1486dup];[=]	p.(His496ProfsTer33)	n	heterozygous
16437258	m	0	3271	153	79	34.4	48	88.4	97	13.2	RMRP	NR_003051.3	n.[5C>T];[5C>T]	-	d	homozygous
16512528	f	56	1966	1305	715	68.3	322	90.5	160	7.5	RMRP	NR_003051.3	n.[80G>С];[98G>A]	-	n/n	compound heterozygous
18056280	f	0	5710	371	247	28.6	60	56	637	47.4	RMRP	NR_003051.3	n.[-19_-3dup];[-4A>G]	-	d/n	compound heterozygous
19759166	m	26	4156	981	598	51.1	270	77.1	769	26.2	RMRP	NR_003051.3	n.[-4A>G];[36C>G]	-	n/n	compound heterozygous
20075118	m	0	3039	313	167	20.7	39	56.9	383	28.8	RMRP	NR_003051.3	n.[31A>G];[224G>A]	-	n/n	compound heterozygous
20260170	f	0	10742	314	198	26.4	50	74.5	480	30.7	RMRP	NR_003051.3	n.[16C>A];[*3T>C]	-	n/n	compound heterozygous
16008298	m	647	0	1075	565	69.3	465	92.7	105	4.2	ATM	NM_000051.3	c.[6658C>T];[8624A>G]	p.[(Gln2220*)];[(Asn2875Ser)]	d/d	compound heterozygous
17052535	f	56	257	817	537	67.2	180	90.3	51	2.4	ATM	NM_000051.3	c.[2838+3del;7375C>T];[2838+3del;7375C>T]	p.(?)	n	homozygous
17063241	f	34	467	1029	903	40.5	92	71.3	108	4.8	ATM	NM_000051.3	c.[362T>A];[8626_8629dup]	p.[(Leu121*)];[(Leu2877TyrfsTer5)]	d/n	compound heterozygous
21314759	m	316	193	944	629	61.2	302	91.8	67	5.5	ATM	NM_000051.3	c.[7307+1G>A];[8565T>G]	p.[(?)];[(Ser2855Arg)]	d/d	compound heterozygous
22455369	f	131	239	1202	631	39.3	491	83.6	89	4.1	ATM	NM_000051.3	c.[5932G>T];[ex62-62del]	p.[(Glu1978*)];[(?)]	d/d	compound heterozygous
19862729	f	0	7127	0	0	0	0	0	1069	65.1	CHD7	NM_017780.4	c.[7184_7185del];[=]	p.(Ser2395CysfsTer15)	d	heterozygous
15396099	f	249	1079								TTC7A	NM_020458.4	c.[518 -2A>G];[c.2252G>A]	p.[(?)];[(Arg751Gln)]	n/n	compound heterozygous
15395955	m	127	11178	921	639	56.5	187	74.1	844	41.7	NBAS+	NM_015909.4	c.[4754G>A];[6929C>T]	p.[(Arg1585Gln)];[(Pro2310Leu)]	n/n	compound heterozygous
15395955											MMUT	NM_000255.4	c.[643G>A];[1006dup]	p.[(Gly215Ser)];[(Met336AsnfsTer5)]	d/d	compound heterozygous
17442046	f	0	852								PI4KA	NM_058004.4	c.[320T>C];[320T>C]	p.(Leu107Pro)	n	homozygous
18076455	m	178	16738	4222	2829		1089		2817	34.9	SPINK5	NM_006846.3	c.[1732C>T];[1732C>T]	p.(Arg578*)	d	homozygous
21549168	f	8	3042	330	247	57	72	65.5	41	7.8	FANCC+	NM_000136.3	c.[571del];[571del]	p.(Ile191LeufsTer3)	n	homozygous
21549168											ERCC6L2	NM_020207.5	c.[1412C>T];[1412C>T]	p.(Ala471Val)	n	homozygous
22866790	m	1556	0	3285	2710	91.4	549	96	26	0.6	SBDS	NM_016038.4	c.[183_184delinsCT];[258+2T>C]	p.[(Lys62*)];[(?)]	d/d	compound heterozygous
15198228	m	0	936	132	117	28.49	14	88.08	104	21.3	undet.
15215598	f	0	93								undet.
15483782	f	186	230	852	535	39.3	166	51.7	985	37.6	undet.
15572493	m	84	2289	1439	1078	82.7	322	87.5	169	8.6	undet.
15707000	f	0	6386								undet.
16145658	m	237	1900								undet.
16410534	f	6	1343								undet.
16818323	m	0	6491	765	400	53.3	130	57.6	480	21.8	undet.
20457310	m	220	2460	421	227	79.3	191	96.8	318	29.9	undet.
22026736	f	181	212	307	212	68.6	89	92.2	41	9.2	undet.
23009042	f	0	1150	118	122	80.6	64	94.7	128	32.2	undet.
Note: undet. – undetermined genetic defect after WES, d – described variant, n – novel variant. Highlighted IDs represent patients with multiple genes affected.

## Sheet: Table S5
Table S5. Syndromic patients not currently classified as PID revealed in NBS.
ID	Gender	TREC	KREC	CD3+, cells/µl	CD3+CD4+, cells/µl	CD3+CD4+ CD45RA+ CD197+ (% of CD3+CD4+)	CD3+CD8+, cells/µl	CD3+CD8+ CD45RA+ CD197+ (% of CD3+CD8+)	CD19+, cells/µl	CD19+ (% of Lym)	Gene/Defect	RefSeq transcript variant	cDNA variant	Protein variant	Novel/described	Genotype
14223471	m	0	0								T21
14982224	f	665	95								T21
14982606	m	11	1014								T21
15202024	m	137	451	3203	2423	69.71	598	84.65	144	3.6	T21
15215512	f	2705	0								T21
16104549	f	2996	309	4554	2810	76.4	1635	91.5	97	1.8	T21
16121515	m	79	553	3711	2052	78.1	1488	83.7	141	3.4	T21
16282131	m	940	0	3124	1868	86.9	928	87.9	215	5	T21
16477988	f	5006	196	4046	2994	91.9	910	91.7	83	1.7	T21
16537088	m	1201	218								T21
16662759	f	4590	19	3970	2267	91.7	1501	90.9	128	2.9	T21
17015417	m	48	3059	1321	876	76.2	405	98.4	877	29.8	T21
17257480	m	27	9124	788	623	51.6	145	77.7	645	36.1	T21
18078916	f	152	650	2112	1508	67.2	494	74.3	103	3.3	T21
21364532	f	193	161	1988	1572	79.2	360	72.9	45	1.9	T21
21677410	m	1824	91	4096	2986	73.7	987	74.2	39	0.8	T21
21848230	m	1207	54	3321	2405	80.6	764	72.2	117	2.8	T21
22571304	f	57	594	1435	663	58.5	587	39.7	382	15.9	T21
22628138	f	158	109	809	645	71.3	145	91.4	10	0.7	T21
23192379	m	1072	158	1323	940	84.1	358	90.8	91	5.9	T21
23242579	m	532	0	2222	1480	77.6	649	82.7	142	4.8	T21
23260054	m	585	183	3938	1469	77.3	2343	22.7	251	4.9	T21
18904369	f	5883	136	2634	1620	91.3	933	95.3	27	0.9	45,X
15928542	m	1146	542	5048	2892	55.9	2125	94.3	159	2.6	47,XYY
16338272	m	2869	208	4711	3693	91.1	768	97.6	31	0.6	48,XXYY - 75%, 47,XXY - 25%
15804372	m	169	6870	4879	3889	79.3	795	90.3	1185	17.7	4p16.3del (Wolf-Hirschhorn syndrome)
22839367	m	152	514	1361	957	72.3	339	93.1	80	4.5	46,XY del(13)(q31.2)
15918963	m	175	9422	1928	1222	66.2	656	91.5	1787	40.4	TP63	NM_003722.5	c.[1027C>T];[=]	p.(Arg343Trp)	n	heterozygous
16010062	f	2154	227	2270	1542	92.2	667	93.4	98	3.5	PHGDH	NM_006623.4	c.[1129G>A];[1405C>T]	p.[(Gly377Ser)];[(Arg469Trp)]	n/n	compound heterozygous
18071726	m	54	17248								PTPN11	NM_002834.4	c.[1507G>C];[=]	p.(Gly503Arg)	d	heterozygous
18294378	m	161	419								HRAS	NM_005343.4	c.[34G>A];[=]	p.(Gly12Ser)	d	heterozygous
18375091	f	144	2214	2347	1732	84.1	545	90.8	285	10	USP9X	NM_001039591.3	c.[242+1G>A];[=]	p.(?)	n	hemizygous
18681529	m	96	498	307	166	67.7	137	94.3	242	36.4	EVC2	NM_147127.5	c.[2830-30G>A];[3558-2A>G]	p.(?)	n/n	compound heterozygous
19136417	f	14	4370	383	204	62.8	158	92.8	588	51.6	PLEKHG2	NM_022835.3	c.[610C>T];[610C>T]	p.(Arg204Trp)	d	homozygous
21333682	m	0	1971	1209	823	82	334	91.2	897	35.1	DYRK1A	NM_001396.4	c.[232C>T];[=]	p.(Gln78*)	n	heterozygous
22700063	m	381	13938	1953	1343	87.4	445	80.5	1291	35.5	DYRK1A	NM_001396.4	c.[232C>T];[=]	p.(Gln78*)	n	heterozygous
21677496	m	127	6682	2307	1845	74.7	420	86.7	2797	46.8	PTPN11	NM_002834.4	c.[1507G>A];[=]	p.(Gly503Arg)	d	heterozygous
21838002	f	49	2098	1455	1104	86.3	335	79.2	993	36.6	FGFR3	NM_000142.4	c.[742C>T];[=]	p.(Arg248Cys)	d	heterozygous
18003253	m	33	3012								TP63	NM_003722.5	c.[1660G>C];[=]	p.(Ala554Pro)	n	heterozygous
17111355	m	8	6121	1449	947	35.1	423	77.3	1099	39.9	undet.
17945509	m	221	4078	1901	1097	80.9	766	91.9	398	15.6	undet.
17983945	m	201	6543								undet.
18203417	m	278	109	480	179	43.9	292	91	82	11	undet.
18652741	m	174	821	913	541	78.2	346	93.6	179	15.4	undet.
22026477	f	936	102	1887	1589	78.1	232	83.6	54	2.1	undet.
Note: undet. – undetermined genetic defect after WES, T21 – trisomy 21 syndrome, d – described variant, n – novel variant.
